# Supplementary material for: Strategic pathways to International Classification of Diseases, 11th Revision, adoption in France and the United States
Source: Health Aff Sch. 2025 Jul 1;3(7):qxaf099. doi: 10.1093/haschl/qxaf099 (PMC12208713; doi:10.1093/haschl/qxaf099)
Supplement: qxaf099_Supplementary_Data [file qxaf099_supplementary_data.zip]

Archive with 4 entries (4 files):
- coi_disclosure_JakobR.docx
- coi_disclosure_RomanoP.docx
- coi_disclosure_BoussatB.docx
- coi_disclosure_BoyerL.docx
